# Supplementary material for: Self- but Not Other-Dimensions of Mentalizing Moderate the Impairment Associated With Social Anxiety in Adolescents From the General Population
Source: Front Psychol. 2021 Nov 1;12:721584. doi: 10.3389/fpsyg.2021.721584 (PMC8591043; doi:10.3389/fpsyg.2021.721584)
Supplement: Supplementary file 1 [file Data_Sheet_1.CSV]

Age.years	Age.months	Sex	SASAn	MZ_Other	MZ_Self.A	MZ_Self.C	SocComp	SociomSt	SelfSteem	Depress	HH
12,8333333333333	154	0	36	7	14	22	8	50	19	5	112
12,9166666666667	155	1	53	18	18	16	8	56	22	7	87
12,8333333333333	154	0	32,8235294117647
13	156	0	43
12,4166666666667	149	1	45								112
13,0833333333333	157	1	28								117
12,1666666666667	146	1	64								84
13,4166666666667	161	1	58								88
12,6666666666667	152	0	60	14	21	16	8	39	23	0	109
12,75	153	0	21	7	15	40	6	49	29	3	106
12,9166666666667	155	1	61	10	17	32	7	31	18	1
13,25	159	1	64								64
12,9166666666667	155	1	42								88
12,4166666666667	149	0	48,7058823529412	7	12	26	9	48	24	2	96
12,3333333333333	148	0	33
12,9166666666667	155	0	55								112
12,5833333333333	151	1	40	13	12	14	7	55	24	5	112
13,0833333333333	157	0	57	12	12	38	8	37	28	7	80
13,1666666666667	158	1	56								112
12,5	150	1	61								67
12,4166666666667	149	1	29								112
12,6666666666667	152	1	51	11	24	34		30	22	1	103
12,75	153	1	42								122
13	156	1	28
12,5833333333333	151	0	51	24	24	34	8	53	28	10	97
13	156	0	54
13,0833333333333	157	0	42
12,5833333333333	151	1	32	14	19	22	7	49	16	23	122
12,6666666666667	152	1	43
12,75	153	0	59								117
12,4166666666667	149	0	29	20	9	23	5	49	23	6	122
12,4166666666667	149	0	32
13,1666666666667	158	1	33								117
12,1666666666667	146	0	38								73
12,3333333333333	148	1	47,6470588235294								87
12,6666666666667	152	0	31								112
12,8333333333333	154	0	51
12,5	150	0	26								107
12,1666666666667	146	0	45								62
12,4166666666667	149	0	66								109
13	156	0	43
12,1666666666667	146	0	58								69
12,8333333333333	154	1	30								75
12,8333333333333	154	0	48,7058823529412	4	12	23	7	44	19	6	122
12,25	147	0	40								114
13,5	162	1	77	14	36	15	6	46	12	31	93
13,6666666666667	164	1	41
13,6666666666667	164	0	23
14,0833333333333	169	0	48	13	22	34	8	46	26	0	117
14,4166666666667	173	0	55
13,5	162	1	46								108
13,6666666666667	164	1	42								82
13,5833333333333	163	1	36
13,3333333333333	160	0	57
13,6666666666667	164	1	43								83
13,9166666666667	167	0	25								104
14,5833333333333	175	0	44	6
13,75	165	0	21	10	17	27	10	54	26	1
13,9166666666667	167	0	66,7058823529412
13,6666666666667	164	0	52								117
13,9166666666667	167	1	47								101
14,1666666666667	170	1	33
13,5833333333333	163	1	67
13,75	165	1	58	18	29	40	9	62	18	4
13,5	162	0	34	8							79
13,5833333333333	163	0	41
13,75	165	0	51	14	24	23			14	45	122
13,6666666666667	164	1	35	28	33	26	11	64	24	7	81
13,4166666666667	161	0	31	16	18	22	8	44	26	0
13,3333333333333	160	0	40
14,1666666666667	170	0	42								109
13,4166666666667	161	1	40	17	20	28	8	57	18	10
13,6666666666667	164	0	50	14	21	27	9	62	27	7
13,9166666666667	167	0	44	10	16	19	7	53	21	6
13,4166666666667	161	1	54
14,5	174	0	48
13,5	162	0	27
14	168	0	49
13,5833333333333	163	0	32
13,8333333333333	166	1	34	8	19	25	7	41	26	12	81
13,8333333333333	166	0	33	8	20	37	6	54	26	9
13,8333333333333	166	0	41	15	28	21	8	48	27	12	74
13,1666666666667	158	1	58	15	19	23	8	25	29	5	77
13,9166666666667	167	0	43								99
13,1666666666667	158	1	27								112
13,6666666666667	164	0	37								117
14,0833333333333	169	0	43,4117647058824
13,6666666666667	164	0	25								97
13,4166666666667	161	0	21	17	17	40	8	36	30	0
14,5833333333333	175	0	80	11
13,5833333333333	163	0	52								73
13,8333333333333	166	0	57	8	19	23	5	45	20	6
15,6666666666667	188	0	37								114
14	168	0	27								87
13,75	165	1	69								106
15,0833333333333	181	0	48								52
15,1666666666667	182	1	51	13	19	18	8	47	23	4	102
14,9166666666667	179	1	26
14,5	174	1	68,8235294117647								107
14,5	174	1	60	13	24	21	10		24	6
14,6666666666667	176	1	47	18	29	17	10	39	15	19	103
14,5833333333333	175	0	53								122
14,4166666666667	173	0	51	10	22	26	5	35	16	5	46
14,9166666666667	179	0		13	16	32	9	61	24	7	102
14,4166666666667	173	0	48	13	12	18	4	57	28	7	87
14,75	177	0	41	10	11	27	7	50	27	5
15,75	189	1	55	9			5	55	16	28
14,5	174	1	52
15,0833333333333	181	0	34								96
16,5	198	0	31
14,5833333333333	175	0	36								122
14,6666666666667	176	1	33	16	16	32	10	64	23	0
14,8333333333333	178	0	53	9	23	26	9	53	20	35
14,25	171	1	23								83
16,0833333333333	193	0	25,875	4	19	26	5	39	23	4	81
14,6666666666667	176	0	27								117
14,25	171	1	40
14,8333333333333	178	0	42	13	11	29	11	60	27	4	61
15,1666666666667	182	0	45	18	18	21	9	61	21	1	84
14,6666666666667	176	0	49,7647058823529	21	17	25	10	48	19	7	112
14,4166666666667	173	1	40								102
15	180	1	39	13	22	23	6	39	23	5	109
14,25	171	1	43	20	31	22	7	50	23	3	122
14,3333333333333	172	1	43
14,75	177	0	48								85
15,0833333333333	181	0	31
15,1666666666667	182	1	65
15,0833333333333	181	0	60								104
14,8333333333333	178	0	55								106
15,4166666666667	185	1	21
14,3333333333333	172	0	57								78
15	180	0	32
14,4166666666667	173	0	32								112
14,5	174	0	40								112
14,25	171	1	45	15	26	33	6	52	26	2	112
14,25	171	1	53								114
15,1666666666667	182	0	33
14,4166666666667	173	1	38
14,25	171	0	28	16	14	27	5	43	28	0	112
15,8333333333333	190	1	51
14,5	174	0	57	15	25	31			25	6	72
15,0833333333333	181	1	53								91
15,1666666666667	182	1	51	16	20	23	5	47	15	11	122
16,1666666666667	194	0	40								78
15,5	186	0	44								87
15,5833333333333	187	0	28,5882352941176
15,1666666666667	182	1	68	23	30	21	10	31	14	22	62
15,5833333333333	187	0	33
15,4166666666667	185	0	54								112
15,1666666666667	182	0	28								66
15,25	183	0	41	20	14	26	7	41	24	2
15,4166666666667	185	1	20	15	12	26	8	33	19	20	68
15,3333333333333	184	1	55								122
16	192	0	54								122
15,3333333333333	184	1	49
16,0833333333333	193	1	44								122
15,5	186	1	29	11	27	20	8	53	16	13
15,75	189	1	51	15	29	15	5	44	10	34
15,5	186	1	26	18	19	23	8	52	18	10	106
15,1666666666667	182	1	38	18	31	25	9	48	19	9	114
		1	43
15,9166666666667	191	0	34	14	23	28	7	41	28	3	80
16,1666666666667	194	1	39
15,5	186	0	43								84
15,5833333333333	187	0	38
15,5833333333333	187	0	46
15,6666666666667	188	0	45
16	192	0	40,2352941176471	10	26	24	10	49	26	2
15,5833333333333	187	0	36
15,3333333333333	184	0	25
15,9166666666667	191	0	36								122
16,4166666666667	197	0	77	24	36	32	5	28	10	29	81
15,8333333333333	190	1	42								111
16	192	0	37								117
15,5833333333333	187	1	42								101
15,6666666666667	188	0	47								112
15,5833333333333	187	0	34								108
15,5	186	0	57,1764705882353	15	16	21	8	43	18	7	82
15,8333333333333	190	0	49								122
15,5833333333333	187	0	51	9	26	29	11	63	17	3
15,5833333333333	187	1	25								106
15,75	189	1	43
15,4166666666667	185	1	23								85
15,8333333333333	190	0	32	18	12	33	10	51	25	0	112
16,6666666666667	200	1	30
15,3333333333333	184	1	56								112
15,25	183	0	47								96
15,75	189	1	45
15,4166666666667	185	1	34								99
15,75	189	0	33								78
15,9166666666667	191	1	24								122
15,75	189	1	28								122
16,1666666666667	194	1	33
15,75	189	1	46	13	18	32	11	55	16	6	81
15,1666666666667	182	0	31	13	19	21	5	29	28	2	98
15,25	183	1	50
17	204	0	34								64
16,8333333333333	202	0	37								78
16,8333333333333	202	0									90
16,8333333333333	202	1	62								117
16,8333333333333	202	1	61
16,3333333333333	196	1	36								122
17	204	0	43								107
16,5	198	0	50								117
17	204	0	46								112
16,75	201	1	31
16,8333333333333	202	0	57								109
16,3333333333333	196	1	61	19	37	24	6	35	10	21	112
16,5	198	1	32
16,5	198	1	24
16,4166666666667	197	0	59								112
16,75	201	1	44								117
16,6666666666667	200	1	33								122
16,5	198	0	23								98
17,1666666666667	206	1	52
17,1666666666667	206	1	32
16,6666666666667	200	0	72								112
16,5833333333333	199	1	29								83
16,8333333333333	202	0	54								87
17,1666666666667	206	0	41								81
17,1666666666667	206	0	43	13	20	22	7	52	25	3	112
16,6666666666667	200	1	50
17,8333333333333	214	0	69	11	28	25	7	29	19	5	107
16,8333333333333	202	0	41								122
18,1666666666667	218	1	46	16	27	28	7	50	20	8	112
18	216	0	39
17,75	213	0	45								70
17,5	210	0	46	21	26	35	8	44	25	0
17,75	213	0	35								122
17,4166666666667	209	0	32	16	14	29	6	47	29	10	114
17,4166666666667	209	1	33								101
18,0833333333333	217	1	47	19	38	26	11	33	19	13
17,25	207	0	54
17,3333333333333	208	1	48	25	19	19	7	48	18	11	122
17,5	210	0	55								122
19,0833333333333	229	0	44
17,5833333333333	211	0	71	18							112
17,75	213	1	33
18,5	222	0	41
18,0833333333333	217	1	40	23	25	22	9	63	23	4	88
12,9166666666667	155	1	47								84
14,8333333333333	178	1	33,8823529411765								122
14,9166666666667	179	0	33	19	18	23	10	63	25	4
13,0833333333333	157	1	29
12,75	153	1	65
12,25	147	0	44
12,75	153	0	40,2352941176471								122
15,75	189	1	73
13,75	165	0	62
13,5833333333333	163	0	43	9	20	19	7	33	21	0
15,3333333333333	184	1	36
15,5	186	1	41								122
15,8333333333333	190	1	41
15,6666666666667	188	1	59								67
12,75	153	0	48								102
12,4166666666667	149	0	59	12	24	22	8	55	18	5	96
12,9166666666667	155	0	55	14	18	23	6	46	18	15	122
15	180	1	27								122
16,1666666666667	194	0	35								112
17,1666666666667	206	1	40								104
16,6666666666667	200	1	40								114
16,75	201	1	32
16,9166666666667	203	1	54								77
17	204	0	54								77
16,9166666666667	203	0	58	12	18	33	6	44	23	9
16,25	195	1	31
17,0833333333333	205	1	51								72
17,8333333333333	214	1	54								87
17,5833333333333	211	0	31	15	22	29	6		25	6
13,6666666666667	164	0	37	11	33	35	7	47	30	0	117
15,0833333333333	181	0	26								82
17	204	0	44								97
15,6666666666667	188	1	43	22							122
15,75	189	0	50	17	32	38	8	63	19	20
15,75	189	0	42								84
14,4166666666667	173	0	66
15	180	0	43
16	192	0	18								85
15,5	186	1	41
15,25	183	1	46	13	32	22	3		24	5
14,8333333333333	178	1	45,5294117647059	10	26	18	12	67	20	24
14,0833333333333	169	1	70	11	25	33		57	12	22	114
14,6666666666667	176	1	54	9	39	8	10	52	5	49
16,1666666666667	194	1	38	12	19	16	7	48	19	10	74
14,9166666666667	179	1	61	9	32	14	7	54	11	18	38
15,8333333333333	190	0	45	19	33	30	10	51	23	8	71
15,75	189	1	55	12	27	21	7	51	24	5
15,75	189	1	47	10	18	17	7	59	18	14	69
15,75	189	1	60	16	31	19	8	64	15	19	38
15,5833333333333	187	0	33	10	29	34	7	45	22	7	64
16,0833333333333	193	0	29	17	26	29	6	48	24	4	32
12,8333333333333	154	0	49	15	18	28	9		18	18	90
12,25	147	1	62	14	26	24	9		19	10	50
12,1666666666667	146	0	25	13	22	34	11		28	9	40
12,9166666666667	155	0	56	12	10	20	7		14	5	64
12,6666666666667	152	0	71	13	22	19	9	35	18	5
12,6666666666667	152	1	42	12	32	32	11	54	25	9	101
12,5833333333333	151	1	82	9	27	27	8	43	14	12	28
13	156	1	53		38	22	11		13	11	107
12,1666666666667	146	1	44	14	8	14	4	48	20	7	95
12,5	150	1	75,1764705882353	8	18	14	3	21	10	20	43
12,75	153	1	38	12	26	25	11	51	21	0	112
13,5833333333333	163	1	27	13	22	23	6		27	8	85
13,4166666666667	161	1	64	4	23	25	5	46	17	14	32
13,4166666666667	161	0	42	12	29	29	9	48	10	15
15	180	0	30	8	21	37	10	50	30	2	79
15,8333333333333	190	1	67	13	28	20			17	13
15,8333333333333	190	0	23	12	19	40	11	58	30	0	112
15,75	189	0	75	9	26	15		46	7	25
15,9166666666667	191	1	54		20	17	7		18	12	71
17,5	210	0	28	5	11	33	1	20	25	0	72
15,75	189	1	49		29	18	10		18	17	50
15,75	189	1	31	19	20	23	7	45	26	15	66
16,0833333333333	193	0	56		18	29	8		12	15	72
15,9166666666667	191	1	81	12	30	22	10	51	13	18
15,0833333333333	181	1	61	13	36	25	4	45	23	6	49
16,8333333333333	202	1	31	18	18	17	8		20	18	77
16,4166666666667	197	1	74	20	13	8	7	37	20	10
17,0833333333333	205	0	52	18	26	28	8		29	12	103
18,0833333333333	217	0	29	17	25	18	5	52	22	14	32
17,4166666666667	209	1	51	19	30	12	7	47	22	20	49
17,75	213	1	51		26	17	10		12	19	112
17,8333333333333	214	1	31	15	17	16	4	49	19	8	32
17,9166666666667	215	1	30	24	12	17	11	58	26	10	77
17,25	207	1	63	20	21	30	7		18	11	102
18,0833333333333	217	1	45	21	27	20	9	55	19	7	68
12,5833333333333	151	1	57		39	33	5		21	4	56
18	216	1	58	11	17	14	9	49	26	14
12,3333333333333	148	1	62	16	19	15	5		16	13	79
17,25	207	0	26	15	32	28	8	56	26	4	98
13,9166666666667	167	1	38,1176470588235	10	31	24	9	47	19	15	43
13,5833333333333	163	1	58	17	31	16	6	55	20	8
14,0833333333333	169	1	43	13	32	27	6	40	26	8
14	168	1	54	17	29	32	5	48	30	0	107
14	168	0	38	18	37	32	8	53	26	8	43
13,5	162	1	42	17	27	22	12	56	21	14	112
15	180	1	52	15	33	28	10	46	26	7	65
12,3333333333333	148	1	44	6	19	21	3	39	21	8	39
12,5	150	0	70	11	21	21	6	34	23	4	66
12,1666666666667	146	0	40	11	29	31	9		22	6	117
12,9166666666667	155	0	42	15	22	27	8	32	25	3	82
12,75	153	0	37	13	22	26	5		24	7	71
12,6666666666667	152	1	44	17	16	16	10	49	25	8	101
12,25	147	0	29	16	17	28	10	47	27	1	74
12,25	147	0	41	17	22	19	11	61	27	5	43
12,0833333333333	145	1	53	11	18	10	8		20	2	98
12,25	147	0	63		8	30	8	55	25	0	56
12,5	150	0	50	11	27	26	8	44	24	10	41
13,1666666666667	158	0	50	15	28	36	8	62	28	5	89
13,0833333333333	157	1	43	11	28	32	12		23	8	37
12,3333333333333	148	1	48	12	13	15	6	40	21	5	45
13	156	1	49	11	15	14	7	48	27	0	22
13,0833333333333	157	0	22	6	28	35	10	58	28	0	68
12,1666666666667	146	1	50	12	15	21	6	52	19	8	80
13,25	159	1	46	11	16	19	3	31	20	9	58
14	168	0	44	14	12	28	9	54	23	8	88
13,4166666666667	161	0	65	3	14	33	4	50	21	3	37
13,5	162	0	32	10	32	37	4		27	0	27
13,5	162	0	34	14	19	24	6	38	18	20	71
13,5833333333333	163	0	33,8823529411765	11	19	21	6	39	26	0	93
13,5	162	1	48	9	32	34	8	63	24	1	57
13,4166666666667	161	0	62	16	16	28	5	29	20	5	106
15,0833333333333	181	0	63	10	23	26	11	67	24	4	99
15,6666666666667	188	1	65	13	36	23	9	38	10	10
15,5833333333333	187	1	54	11	20	17	6	41	17	10	77
		0
15,5	186	1	47	20	32	27	12	60	18	28	31
15,1666666666667	182	1	42	19	25	30	10	63	23	8	71
15,5	186	1	52	18	23	16	8	63	24	10	112
16,8333333333333	202	1	59	18	31	26	7	50	12	25	78
16,25	195	0	41	9	18	21	10	43	18	10	82
16,8333333333333	202	1	40	14	18	21	10		30	3	37
16,6666666666667	200	1	42	20	15	22	9	48	19	25	35
16,5833333333333	199	1	66	15	34	18	6	45	16	8	43
16,8333333333333	202	1	31	19	28	27	8	55	23	7	107
16,5833333333333	199	1	43	19	20	17	6	26	16	15	73
16,75	201	1	41	24	18	30	8	39	19	1	54
16,1666666666667	194	1	40	19	18	11	11	65	24	1	90
17,0833333333333	205	0	86	12	32	15	2	36	9	29	34
17	204	1	79	16	28	20	12	37	10	26	52
17,1666666666667	206	0	50	14	26	26	11	38	25	3
18	216	0	68	13	30	13		46	17	2
16,75	201	1	41	21	24	22	8		25	11	82
		0
		0
		0
13,1666666666667	158	0	50	20	15	28	11	65	22	11	112
13,3333333333333	160	0		21	21	24	7	65		8	89
14,6666666666667	176	1	45	15	31	30	8	66	19	1	104
15,8333333333333	190	1	42	8	19	23	2	23	17	10	46
16,8333333333333	202	0	46	4	23	25	12	54	20	14	117
12,25	147	1	32	13	8	13	7	35	18	3	92
12,75	153	1	64	15	25	25	10	36	28	6	95
15	180	0	52	15	21	22	11	43	24	10	117
12,5833333333333	151	0	39,1764705882353		33	40	6		30	7
13,5	162	0	50	12	9	20	6	30	17	7
12,3333333333333	148	0	66	11	26	33	10	46	26	13	81
12,25	147	1	33	15	14	21	8	49	24	2	85
16,9166666666667	203	1	41	24	21	19	7	45	19	11	29
16,3333333333333	196	1	60	17	36	28	7	42	19	9
13,1666666666667	158	1	68	8	29	37	5	31	20	4	82
12,25	147	0	45		23	26	9		24	5	80
12,8333333333333	154	1	32	16	36	39	8	54	27	1	81
12,25	147	0	26	24	26	26	8	63	30	1	83
12,4166666666667	149	1	39	18	18	20	7	59	23	1	77
12,1666666666667	146	1	31	11	15	23	9	51	28	5	90
12,3333333333333	148	0	46	17	15	25	5	47	26	5
		0
12,8333333333333	154	0	41	7	23	8	11	58	19	10	77
12,5	150	0	44	15	34	27	6		29	7	75
13,1666666666667	158	0	46	8	17	27	10	31	23	5	38
13,0833333333333	157	0	32,625	20	26	39	3	37	25	1	34
		0
12,9166666666667	155	1	47	9	27	36	7	56	24	9	69
13	156	1	24	18	31	34	9	64	26	1	51
		1
12,75	153	1	55	14	16	28	5	31	22	3	64
12,3333333333333	148	0	37	12	34	37	10	49	30	0	81
14,1666666666667	170	0	38	18	16	12	10	53	21	16	90
12,75	153	0	25	10	19	40	8	45	21	1	112
13,3333333333333	160	1	45	15	29	32	9	53	20	9	80
14	168	1	38	16	21	22	6	52	23	4	106
13,9166666666667	167	1	65		30	26	8		23	3	33
13,5833333333333	163	0	20	23	26	40	7	55	26	4	83
14,0833333333333	169	0	58	27			10	62	19	8	69
13,75	165	1	32	15	11	13	8	61	24	0	32
13,9166666666667	167	0	62	9	14	11	7	35	21	18	52
		1
		1
13,25	159	0	45	14	21	29	6	37	21	5	58
13,75	165	0	32	5	24	31	9	43	26	1	58
14,5	174	1	66	12	21	14	3	42	7	18	31
14,8333333333333	178	1	26	28	22	30	2	36	25	4	62
15,75	189	0	37	18,5	29	35	9	28	21	14	28
14,75	177	1	57,1764705882353		24	19	8		15	7	75
14,3333333333333	172	1	36	19	32	39	9		27	5	82
14,8333333333333	178	0	59	11	19	24	7	44	20	10	77
16,0833333333333	193	0	66		39	40	8		15	7	76
14,1666666666667	170	1	51	19	16	15	8	46	19	4	90
		1
14,4166666666667	173	0	60	9	25	37	10	64	23	0	48
14,5	174	1	50	15	22	35	5	46	24	12	31
14,8333333333333	178	1	44	9	18	15	5	30	19	0	61
15	180	1	52		24	30	6		16	19	51
14,3333333333333	172	1	46	19	33	21	6		13	12	98
		1
15,4166666666667	185	1	65	15	32	24	11	49	15	24	117
18	216	1	80	16	30	14	4	22	1	37
17	204	1	48	21	27	22	11	64	21	10	81
17,1666666666667	206	0	30	22	31	40	6	50	29	4	58
17	204	1	34	22	30	23	7	50	15	14	55
17,1666666666667	206	1	53	21	28	18	9	54	11	9	79
16,5	198	1	42	26	37	23	6	57	27	8	109
16,75	201	1	59	17	24	14	7	37	15	30	72
16,75	201	0	56		20	22	11		18	14
17,8333333333333	214	1	64	11	28	20	3	26	13	25	31
16,9166666666667	203	0	47	17	32	37	10	50	27	5	85
12,25	147	1	41	16	23	25	8	55	27	0	48
14,0833333333333	169	1	79	24	12	11	5	20	12	25	80
15,1666666666667	182	0	34	22	18	35	10	49	30	0	70
16,25	195	1	45	14	15	18	12	54	27	0	74
16,75	201	1	49	15	27	29		42	17	7	77
12,75	153	0	28	16	18	31	6	51	30	0	98
12,9166666666667	155	1	40	6	12	14	9	40	23	5	77
16,4166666666667	197	1	54	12	27	25	5	46	16	12	68
16,1666666666667	194	0	45	8	27	23	9	37	16,6666666666667	21	80
		1
15,8333333333333	190	0	34	13	16	19	7	33	20	3	96
16,4166666666667	197	1	48	20	27	23	6	59	6	23	64
16,4166666666667	197	1	43	15	22	30	9	45	20	9
17,0833333333333	205	1	38	19	29	17	9	58	17	24	78
12,8333333333333	154	1	41	25	26	22	10	62	27	10	112
14	168	1	20		17	39	7		30	0
12,6666666666667	152	1	41,2941176470588	8	21	31	4	36	25	3	62
13,6666666666667	164	0	46	16	22	23	6	57	22	9	74
14,8333333333333	178	1	35	12	23	22	8	54	22	13	89
		1
		0
		1
		1
		1
		1
		1
		1
		1
		1
		0
		1
		0
		0
		1
		1
		1
		0
		1
		0
		1
		1
		1
		1
		1
		1
		1
		0
		1
		0
		0
		1
		1
		1
		1
		1
		1
		0
		1
		1
		0
		0
		1
		1
